# Supplementary material for: Baicalin Improves Skeletal Muscle Atrophy by Attenuating DRP-1-Mediated Mitochondrial Fission in Aged Mice
Source: Muscles. 2025 Aug 19;4(3):35. doi: 10.3390/muscles4030035 (PMC12371914; doi:10.3390/muscles4030035)
Supplement: Supplementary file 1 [file muscles-04-00035-s001.zip]

Archive with 1 entries (1 files):
- muscles-3768279-supplementary.pptx
